# Supplementary material for: A Single-Scan, Rapid Whole-Brain Protocol for Quantitative Water Content Mapping With Neurobiological Implications
Source: Front Neurol. 2019 Dec 20;10:1333. doi: 10.3389/fneur.2019.01333 (PMC6934004; doi:10.3389/fneur.2019.01333)
Supplement: Supplementary file 1 [file Table_1.XLSX]

## Sheet: Sheet1
			Table I - Mean and standard deviation of water content and T2* across all considered ROI. The ROI are divided in subcortical and cortical, left and right hemispheres. CC - Corpus callossum, G - gyrus, S - sulcus
				ROI
				SubCortical																																							Cortical
				Left Hemisphere																		Right Hemisphere															Misc						Left Hemisphere
			Volunteer ID	Cerebral White Matter	Lateral Ventricle	Inf Lat Vent	Cerebellum White Matter	Cerebellum Cortex	Thalamus Proper	Caudate	Putamen	Pallidum	3rd Ventricle	4th Ventricle	Brain Stem	Hippocampus	Amygdala	Accumbens area	VentralDC	vessel	choroid plexus	Cerebral White Matter	Lateral Ventricle	Inf Lat Vent	Cerebellum White Matter	Cerebellum Cortex	Thalamus Proper	Caudate	Putamen	Pallidum	Hippocampus	Amygdala	Accumbens area	VentralDC	vessel	choroid plexus	Optic Chiasm	CC Posterior	CC Mid Posterior	CC Central	CC Mid Anterior	CC Anterior	G and S frontomargin	G and S occipital inf	G and S paracentral	G and S subcentral	G and S transv frontopol	G and S cingul Ant	G and S cingul Mid Ant
	H2O (%)	Mean	1	0.727104	0.878522	0.86636	0.723661	0.834178	0.777304	0.838518	0.816381	0.753798	0.829875	0.820981	0.735443	0.836723	0.836478	0.862399	0.742505	0.828937	0.871056	0.727	0.885022	0.87865	0.724457	0.831266	0.773169	0.849509	0.823596	0.758237	0.839768	0.836866	0.873564	0.741371	0.861641	0.865716	0.776117	0.694809	0.744616	0.752318	0.749467	0.738749	0.828727	0.815729	0.809654	0.820155	0.868123	0.853436	0.840517
			2	0.702648	0.891507	0.874118	0.704478	0.820684	0.769562	0.814514	0.805689	0.710949	0.819096	0.822973	0.713575	0.8225	0.853767	0.828659	0.728914	0.847251	0.863526	0.702282	0.89726	0.891097	0.711983	0.814119	0.757826	0.818957	0.785486	0.720231	0.853362	0.82865	0.903275	0.722619	0.804144	0.859428	0.741989	0.655474	0.699305	0.720768	0.73905	0.706499	0.805975	0.826236	0.793408	0.802718	0.839877	0.852327	0.843061
			3	0.701121	0.880269	0.84675	0.712031	0.811332	0.758526	0.81393	0.804473	0.741141	0.843429	0.823076	0.724682	0.829335	0.813955	0.836382	0.721667	0.797028	0.871837	0.702496	0.88906	0.852641	0.722615	0.817558	0.759571	0.838986	0.800856	0.739987	0.829957	0.823298	0.849515	0.7339	0.803654	0.867975	0.815588	0.664571	0.689029	0.696214	0.69991	0.690195	0.838859	0.79895	0.769026	0.810783	0.838228	0.838943	0.825537
			4	0.721396	0.897336	0.895606	0.719341	0.834309	0.786472	0.825276	0.81791	0.746107	0.834541	0.833782	0.730774	0.861187	0.857692	0.839186	0.747316	0.887361	0.87349	0.722582	0.900754	0.886654	0.725025	0.831143	0.772143	0.819033	0.817461	0.745444	0.851776	0.83966	0.842081	0.738051	0.822035	0.867218	0.82852	0.684323	0.734202	0.730058	0.73625	0.720631	0.825864	0.823892	0.837877	0.822882	0.88075	0.851511	0.842425
			5	0.721324	0.883151	0.849916	0.725084	0.826577	0.786059	0.820262	0.815643	0.765282	0.847473	0.84888	0.744954	0.837866	0.836436	0.826615	0.752828	0.847945	0.876922	0.721138	0.893081	0.884863	0.729154	0.83046	0.771785	0.843444	0.816701	0.775343	0.838832	0.827552	0.842637	0.747934	0.818024	0.872957	0.863827	0.687043	0.73195	0.740848	0.734366	0.723172	0.840725	0.826607	0.835479	0.823502	0.832638	0.842073	0.836454
		Std	1	0.0442319	0.0402578	0.0366633	0.0388927	0.0567583	0.0426439	0.0262833	0.0278891	0.0466464	0.0326119	0.0310871	0.0479333	0.0356391	0.0260148	0.025449	0.0552945	0.028566	0.0384388	0.0462942	0.0379303	0.0432486	0.0372799	0.0556132	0.0415632	0.0353334	0.0314997	0.0444523	0.0359057	0.0280479	0.0236443	0.0533612	0.0200615	0.032674	0.070649	0.0543766	0.0478582	0.0399959	0.041467	0.0508224	0.0713464	0.0561793	0.0607488	0.0426073	0.0704701	0.0458835	0.0406089
			2	0.0514631	0.0420038	0.0547933	0.0555014	0.0592475	0.0480814	0.0424954	0.0362066	0.0474711	0.028833	0.0382928	0.0491126	0.0482437	0.0349035	0.0339947	0.0539778	0.0296036	0.0410667	0.0504499	0.0464565	0.0428349	0.0447616	0.0547621	0.0473722	0.0531073	0.0332426	0.0434618	0.0449753	0.0403284	0.0297462	0.0546399	0.021366	0.0416129	0.062073	0.0599369	0.0563166	0.0490775	0.0544864	0.0512007	0.0653028	0.0480767	0.0692932	0.0561697	0.0593228	0.0482688	0.0373788
			3	0.0451472	0.0433484	0.0391157	0.0463367	0.0535624	0.0494596	0.0318504	0.0295008	0.0413971	0.0403786	0.0308333	0.0492892	0.0311747	0.0275221	0.0207852	0.0564352	0.0188818	0.0480633	0.0458084	0.0447623	0.0408198	0.0440299	0.0548739	0.0462198	0.034764	0.0288531	0.0377738	0.0313116	0.0363633	0.0249684	0.0623848	0.024076	0.038612	0.071052	0.0599838	0.0634832	0.0507129	0.0513125	0.048843	0.0685522	0.0507437	0.0510385	0.0427277	0.0689495	0.0399752	0.0382225
			4	0.0461115	0.0423211	0.0485969	0.044986	0.0572088	0.0484649	0.0294635	0.0273152	0.040449	0.0328059	0.036381	0.0504724	0.0390665	0.0289518	0.0189949	0.0560495	0.0225418	0.0513413	0.0460289	0.0439044	0.0378616	0.0433775	0.0561545	0.0462728	0.0323712	0.0275562	0.0413579	0.0364518	0.0312454	0.0215961	0.0517862	0.0246742	0.052063	0.0647082	0.0590888	0.0581909	0.0465663	0.0447457	0.0573192	0.0550945	0.0501453	0.0797091	0.038691	0.0726573	0.0391019	0.0361315
			5	0.0386639	0.0413129	0.0356549	0.0374621	0.0488944	0.0405097	0.0252441	0.0261934	0.0408812	0.030973	0.0512572	0.0450912	0.033715	0.0291407	0.0173533	0.0524249	0.0261953	0.0351251	0.0402521	0.0422027	0.0383474	0.0397608	0.0483226	0.0428889	0.0309734	0.0283246	0.0273132	0.0334719	0.023809	0.018997	0.0522374	0.0112722	0.033729	0.0723282	0.0460971	0.0538004	0.0468761	0.045949	0.0444176	0.0577682	0.0404176	0.0773074	0.0387908	0.0474585	0.0328836	0.0309609
	T2* (ms)	Mean	1	57.8588	128.051	83.8857	56.5519	59.1082	58.5297	61.8926	51.187	39.7499	135.747	138.602	67.8268	68.9634	68.8005	49.376	57.1317	64.8883	91.1576	56.8537	116.518	100.23	55.6958	59.5926	58.8254	59.2641	47.2241	40.2116	66.7502	63.8408	48.1292	58.43	50.2872	99.6071	106.296	55.1134	65.745	72.0294	64.5304	51.5698	54.2488	53.001	66.6384	67.1897	51.0766	66.3294	69.9757
			2	53.5297	137.989	78.8635	58.9751	51.5391	52.6775	58.6549	50.7015	47.8194	129.996	136.871	59.061	58.9545	50.5635	52.898	46.5446	51.898	99.6048	53.2497	130.374	81.614	56.3548	56.6831	57.8394	73.6987	53.5854	45.2427	54.4615	50.0029	44.6828	52.5298	52.6191	102.009	81.334	64.0636	87.8902	62.796	60.9616	45.8588	56.6263	50.2325	57.1433	58.8277	52.2869	54.278	60.0332
			3	53.1328	116.705	63.8484	52.8505	57.803	55.6907	68.0244	48.4166	39.6685	128.925	143.471	55.8251	62.4203	66.142	55.8863	56.3888	53.6162	88.4058	52.803	124.748	76.1394	51.9308	52.8638	54.1911	59.6049	45.8348	38.5408	59.4093	55.1204	49.7753	50.1857	51.9871	93.5543	68.6632	50.6344	79.3561	71.2462	66.0519	53.8402	50.1867	50.6705	60.9896	62.3959	55.7439	69.7963	69.0388
			4	51.134	131.926	77.5063	52.0204	50.0936	49.5692	56.0942	46.8608	38.4952	140.387	136.474	52.9227	51.3249	51.3331	50.0584	47.2586	43.0077	104.905	51.0559	126.511	92.9456	50.1239	49.2563	51.628	64.9275	44.58	37.5678	53.0369	50.5954	49.227	49.1372	53.6601	94.1551	65.6879	54.131	60.5555	64.7343	58.1584	50.6774	52.5784	45.2648	51.8404	58.2945	47.5469	58.0855	60.8619
			5	50.7666	123.433	88.4374	50.9355	51.5229	52.4802	63.3006	43.3479	34.5582	141.255	137.509	54.4253	55.1816	49.6311	59.2826	49.0883	45.6198	84.5709	50.6205	130.303	87.7073	48.3154	51.0838	52.3471	58.2882	43.2714	32.9923	60.4111	55.1828	52.9187	50.0737	44.6839	89.3896	90.9151	51.9575	71.1603	61.4703	63.1845	49.8194	45.4123	50.2604	59.8706	54.9617	52.2316	61.7498	63.677
		Std	1	10.9091	40.8838	37.9131	12.8792	18.1765	12.9394	19.9713	8.51624	10.8902	37.0755	37.9893	27.778	16.6957	12.9351	6.98186	18.7669	9.72982	42.3866	11.0576	45.3817	39.346	12.068	19.2798	17.5965	22.4711	6.54303	11.6053	16.5646	10.9884	6.53326	22.1357	4.05154	40.1017	43.9833	16.3979	20.8935	33.0825	24.1671	16.2253	26.1055	13.9384	18.572	14.7001	29.6827	13.3309	11.7201
			2	14.024	40.3643	30.3336	22.2839	17.6352	13.3265	20.6799	12.0641	14.279	39.3829	39.3184	21.0248	19.3367	11.7817	18.4338	18.0057	12.6204	41.1644	14.7981	41.1669	30.6856	13.5374	15.7702	17.5768	32.4835	12.6748	12.4651	15.4108	12.9362	9.56415	19.8059	4.92133	42.2247	39.9421	17.5522	35.5034	29.1016	23.732	10.7295	21.2867	7.66957	18.2869	12.284	17.728	7.81306	7.45605
			3	9.79255	40.1428	20.1028	14.5863	17.8724	13.2404	25.0537	7.46791	10.7776	35.9636	37.8078	20.4592	13.5843	14.1157	10.6059	16.2674	4.95532	41.3002	10.0339	40.1459	26.3467	10.4207	16.4218	12.5412	19.8178	6.7482	8.20839	13.226	10.4838	6.14201	13.2342	8.05663	43.3893	27.338	17.0777	30.2249	29.4562	30.466	19.6644	19.5567	10.3313	15.2182	10.5001	24.2636	10.4792	10.6236
			4	10.1842	41.603	24.7136	13.3442	15.5078	13.3523	24.3783	7.95932	13.3683	37.7195	39.4633	21.6811	16.7646	13.0471	10.8327	15.7658	4.43353	44.0589	9.88879	43.0158	37.9151	10.428	13.4858	16.8143	31.6359	6.7879	12.3871	15.6	10.3549	7.56632	20.6405	15.0261	40.16	31.4813	16.3197	24.0847	25.1745	25.2936	16.7192	16.6596	10.7433	17.592	10.5484	18.8852	9.86739	7.35824
			5	8.41865	42.781	34.7334	9.98515	13.9562	16.2135	26.836	5.60513	7.99132	33.4029	38.504	22.5589	12.5077	12.155	11.9097	18.9623	3.16761	40.653	9.34159	41.7401	35.5779	10.3947	14.1822	14.5156	24.7396	5.99966	5.72875	14.6891	12.8449	11.63	17.6446	4.99012	37.6091	34.0639	18.0851	35.1312	34.51	29.8174	14.1168	15.4686	10.7413	21.5889	9.93571	14.4828	9.38159	9.59816
[truncated: 141 more columns]
